# Supplementary material for: BRF1 accelerates prostate tumourigenesis and perturbs immune infiltration
Source: Oncogene. 2019 Nov 18;39(8):1797–806. doi: 10.1038/s41388-019-1106-x (PMC7033044; doi:10.1038/s41388-019-1106-x)
Supplement: Supplementary file 2 — Table S10 [file 41388_2019_1106_MOESM2_ESM.xls]

## Sheet: RNAseq_ImmuneSystemProcess_GOsl
Gene ID	Gene	log2FoldChange	p.adj
ENSMUSG00000056071	S100a9	-2.37525	4.64513e-17
ENSMUSG00000056054	S100a8	-2.37762	1.12946e-16
ENSMUSG00000032554	Trf	-2.4567	5.29871e-16
ENSMUSG00000026166	Ccl20	-2.26686	3.05903e-13
ENSMUSG00000087582	Ighv6-7	-5.79328	8.02837e-13
ENSMUSG00000028859	Csf3r	-2.04615	9.29655e-12
ENSMUSG00000029379	Cxcl3	-2.10726	1.01344e-11
ENSMUSG00000025630	Hprt	2.26413	4.57599e-11
ENSMUSG00000026180	Cxcr2	-2.26023	2.35693e-10
ENSMUSG00000031722	Hp	-1.88303	6.38529e-09
ENSMUSG00000079105	C7	-1.94362	2.37873e-08
ENSMUSG00000017002	Slpi	-1.73453	3.44975e-08
ENSMUSG00000094356	Igkv8-28	-4.44325	5.53397e-08
ENSMUSG00000026581	Sell	-2.33087	6.17542e-08
ENSMUSG00000015340	Cybb	-1.68093	1.87e-07
ENSMUSG00000022504	Ciita	-2.02044	5.97472e-07
ENSMUSG00000096336	Igkv1-135	-3.16769	5.97472e-07
ENSMUSG00000044103	Il1f9	-2.03556	2.39794e-06
ENSMUSG00000027398	Il1b	-1.50497	3.00514e-06
ENSMUSG00000024164	C3	-1.96498	3.21619e-06
ENSMUSG00000093838	Ighv3-1	-5.74686	6.46027e-06
ENSMUSG00000026395	Ptprc	-1.46106	9.81175e-06
ENSMUSG00000022126	Acod1	-1.61248	1.54111e-05
ENSMUSG00000047798	Cd300lf	-1.63189	1.73661e-05
ENSMUSG00000022651	Retnlg	-2.41231	2.06532e-05
ENSMUSG00000078817	Nlrp12	-3.13019	2.06532e-05
ENSMUSG00000004552	Ctse	1.50584	2.80805e-05
ENSMUSG00000058427	Cxcl2	-1.42147	3.92925e-05
ENSMUSG00000066108	Muc5b	-1.50004	5.04248e-05
ENSMUSG00000021795	Sftpd	-1.47083	8.20539e-05
ENSMUSG00000093894	Ighv1-53	-2.98465	8.71171e-05
ENSMUSG00000029417	Cxcl9	-1.84518	0.000100143
ENSMUSG00000030830	Itgal	-1.60041	0.000114585
ENSMUSG00000037731	Themis2	-1.55507	0.000133696
ENSMUSG00000016024	Lbp	-1.3019	0.000143673
ENSMUSG00000042265	Trem1	-1.72853	0.000145635
ENSMUSG00000028359	Orm3	-1.67984	0.000238367
ENSMUSG00000076677	Ighv6-3	-2.84496	0.000238367
ENSMUSG00000030144	Clec4d	-1.59647	0.000265097
ENSMUSG00000000290	Itgb2	-1.35461	0.000307347
ENSMUSG00000029231	Pdgfra	-1.29908	0.000318723
ENSMUSG00000049103	Ccr2	-1.32455	0.000326155
ENSMUSG00000055172	C1ra	-1.29694	0.000340532
ENSMUSG00000076569	Igkv5-39	-3.15293	0.000369703
ENSMUSG00000076652	Ighv7-3	-3.09779	0.000369703
ENSMUSG00000095753	Igkv4-53	-3.2249	0.000369703
ENSMUSG00000028874	Fgr	-1.62308	0.00048137
ENSMUSG00000030142	Clec4e	-1.54797	0.000525817
ENSMUSG00000076591	Igkv8-16	-3.61501	0.00054398
ENSMUSG00000096459	Ighv9-3	-3.09583	0.00054398
ENSMUSG00000095429	Ighv5-12	-3.94899	0.000571523
ENSMUSG00000025804	Ccr1	-1.34622	0.00057224
ENSMUSG00000076655	Ighv4-1	-3.42937	0.00057224
ENSMUSG00000063727	Tnfrsf11b	-1.24777	0.000573772
ENSMUSG00000020143	Dock2	-1.41215	0.00071774
ENSMUSG00000024621	Csf1r	-1.18231	0.00071774
ENSMUSG00000073418	C4b	-1.19962	0.000717822
ENSMUSG00000058499	Pip	2.86654	0.000757899
ENSMUSG00000045322	Tlr9	-2.07193	0.000971159
ENSMUSG00000058818	Pirb	-1.30941	0.000977393
ENSMUSG00000027204	Fbn1	-1.16296	0.0010402
ENSMUSG00000029371	Cxcl5	-1.4778	0.00113326
ENSMUSG00000044748	Defb1	-1.39042	0.00118258
ENSMUSG00000062593	Gm49339	-1.29252	0.00119454
ENSMUSG00000076934	Iglv1	-1.68466	0.00119454
ENSMUSG00000039621	Prex1	-1.28206	0.00121529
ENSMUSG00000095079	Igha	-1.17802	0.00134734
ENSMUSG00000095204	Ighv1-52	-3.33865	0.00134734
ENSMUSG00000030798	Cd37	-1.45841	0.00136696
ENSMUSG00000017737	Mmp9	-1.36507	0.00141073
ENSMUSG00000026535	Ifi202b	1.45215	0.00144309
ENSMUSG00000047810	Ccdc88b	-1.16038	0.00157171
ENSMUSG00000028599	Tnfrsf1b	-1.12641	0.00164948
ENSMUSG00000037411	Serpine1	1.23843	0.00166569
ENSMUSG00000020120	Plek	-1.16762	0.00179546
ENSMUSG00000009185	Ccl8	-1.22077	0.00192118
ENSMUSG00000022534	Mefv	-1.76371	0.00209752
ENSMUSG00000023224	Serping1	-1.17169	0.00211898
ENSMUSG00000094689	Ighv1-81	-3.60208	0.00212573
ENSMUSG00000094164	Ighv2-3	-3.10157	0.00246977
ENSMUSG00000042190	Cmklr1	-1.42993	0.00262991
ENSMUSG00000026712	Mrc1	-1.08968	0.00281894
ENSMUSG00000003379	Cd79a	-1.7457	0.00289185
ENSMUSG00000027009	Itga4	-1.46816	0.00291022
ENSMUSG00000020717	Pecam1	-1.13713	0.00302092
ENSMUSG00000038521	C1s1	-1.10214	0.00316174
ENSMUSG00000093861	Igkv1-110	-1.86208	0.00321838
ENSMUSG00000024673	Ms4a1	-1.79321	0.00348522
ENSMUSG00000036006	Ripor2	-1.61664	0.00351001
ENSMUSG00000052749	Trim30b	-2.14218	0.00351566
ENSMUSG00000021457	Syk	-1.11555	0.00382292
ENSMUSG00000031304	Il2rg	-1.45849	0.00433079
ENSMUSG00000058099	Nfam1	-1.39402	0.00452503
ENSMUSG00000076514	Igkv17-121	-2.66252	0.00456241
ENSMUSG00000022488	Nckap1l	-1.11984	0.00463375
ENSMUSG00000045502	Hcar2	-1.22254	0.00489252
ENSMUSG00000068227	Il2rb	-1.48792	0.00544615
ENSMUSG00000056481	Cd248	-1.09713	0.00558912
ENSMUSG00000076518	Igkv2-112	-4.57955	0.00570241
ENSMUSG00000076612	Ighg2c	1.95265	0.0059107
ENSMUSG00000023274	Cd4	-1.82035	0.00672817
ENSMUSG00000026580	Selp	-1.76052	0.0068477
ENSMUSG00000096001	2610528A11Rik	1.64395	0.00741154
ENSMUSG00000096670	Ighv2-6	-3.98148	0.00752276
ENSMUSG00000006342	Susd2	-1.1736	0.00759999
ENSMUSG00000030672	Mylpf	1.53078	0.00759999
ENSMUSG00000042250	Pglyrp4	-1.54719	0.00759999
ENSMUSG00000027347	Rasgrp1	-1.62679	0.00799694
ENSMUSG00000076665	Ighv7-1	-3.2221	0.00799694
ENSMUSG00000020826	Nos2	-0.984082	0.00851928
ENSMUSG00000030707	Coro1a	-1.02824	0.00864676
ENSMUSG00000031548	Sfrp1	-1.0776	0.00956985
ENSMUSG00000028525	Pde4b	-1.07717	0.00973722
ENSMUSG00000032691	Nlrp3	-1.49786	0.00995066
ENSMUSG00000056529	Ptafr	-1.25075	0.0102513
ENSMUSG00000094546	Ighv1-26	-2.16847	0.010579
ENSMUSG00000094322	Ighv9-4	-2.91165	0.0106811
ENSMUSG00000076549	Igkv4-68	-2.22802	0.010797
ENSMUSG00000029084	Cd38	-1.01262	0.0115506
ENSMUSG00000026068	Il18rap	-1.13303	0.0135677
ENSMUSG00000095127	Ighv1-82	-2.40723	0.0139643
ENSMUSG00000096672	Ighv1-63	-3.49271	0.0143749
ENSMUSG00000033220	Rac2	-1.07592	0.014487
ENSMUSG00000037922	Bank1	-1.77041	0.0149165
ENSMUSG00000094787	Ighv1-54	-3.28155	0.0158478
ENSMUSG00000042244	Pglyrp3	-2.62109	0.0158636
ENSMUSG00000030724	Cd19	-1.57731	0.0160033
ENSMUSG00000004730	Adgre1	-1.02866	0.0166252
ENSMUSG00000009292	Trpm2	-1.39582	0.0173659
ENSMUSG00000036856	Wnt4	0.970734	0.0191843
ENSMUSG00000039936	Pik3cd	-1.07567	0.0199704
ENSMUSG00000040899	Ccr6	-2.33729	0.0206241
ENSMUSG00000021998	Lcp1	-0.937908	0.0217919
ENSMUSG00000006014	Prg4	-1.43915	0.0220099
ENSMUSG00000026177	Slc11a1	-1.14817	0.0221307
ENSMUSG00000022876	Samsn1	-1.37476	0.0224752
ENSMUSG00000005824	Tnfsf14	-2.03468	0.0226901
ENSMUSG00000058755	Osm	-1.72747	0.0228585
ENSMUSG00000022548	Apod	-0.914737	0.0233546
ENSMUSG00000028749	Pla2g2f	1.46823	0.0243814
ENSMUSG00000034641	Cd300ld	-1.21046	0.0245819
ENSMUSG00000024411	Aqp4	-0.867045	0.0253734
ENSMUSG00000040522	Tlr8	-1.69635	0.0254727
ENSMUSG00000027339	Rassf2	-1.03353	0.0261484
ENSMUSG00000041538	H2-Ob	-1.49226	0.0261796
ENSMUSG00000079227	Ccr5	-1.03197	0.0281804
ENSMUSG00000031101	Sash3	-1.23448	0.028503
ENSMUSG00000076666	Ighv14-4	-2.51232	0.0305785
ENSMUSG00000076617	Ighm	-0.921084	0.0317062
ENSMUSG00000022831	Hcls1	-1.00795	0.0331322
ENSMUSG00000035448	Ccr3	-3.09844	0.0337347
ENSMUSG00000001128	Cfp	-0.972905	0.0347602
ENSMUSG00000094433	Igkv5-43	-2.07056	0.035295
ENSMUSG00000037548	H2-DMb2	-1.32641	0.0353539
ENSMUSG00000008193	Spib	-1.20042	0.0359151
ENSMUSG00000035279	Ssc5d	-1.03744	0.0364065
ENSMUSG00000032690	Oas2	0.942775	0.0370307
ENSMUSG00000020101	Vsir	-0.907273	0.0378004
ENSMUSG00000095700	Ighv10-3	-2.81345	0.0382692
ENSMUSG00000031906	Smpd3	0.951021	0.0412633
ENSMUSG00000033777	Tlr13	-1.14099	0.0412633
ENSMUSG00000076533	Igkv4-90	3.28729	0.0412633
ENSMUSG00000030468	Siglecg	-1.48653	0.041425
ENSMUSG00000094194	Ighv5-16	-2.60968	0.0419815
ENSMUSG00000036469	March1	-1.29991	0.0424231
ENSMUSG00000061353	Cxcl12	-0.917545	0.0434714
ENSMUSG00000030579	Tyrobp	-0.902089	0.0440135
ENSMUSG00000006538	Ihh	1.13172	0.0442264
ENSMUSG00000031740	Mmp2	-0.876741	0.0443986
ENSMUSG00000001281	Itgb7	-1.25871	0.0451611
ENSMUSG00000054072	Iigp1	-0.975706	0.0455611
ENSMUSG00000076695	Ighv1-18	-2.55741	0.0456205
ENSMUSG00000031558	Slit2	-1.14794	0.0467525
ENSMUSG00000035692	Isg15	0.953645	0.0478783
