# Supplementary material for: BRF1 accelerates prostate tumourigenesis and perturbs immune infiltration
Source: Oncogene. 2019 Nov 18;39(8):1797–806. doi: 10.1038/s41388-019-1106-x (PMC7033044; doi:10.1038/s41388-019-1106-x)
Supplement: Supplementary file 3 — Table S12 [file 41388_2019_1106_MOESM3_ESM.xls]

## Sheet: Proteomics_ImmuneSystemProcess_
Gene ID	Gene	log2FoldChange	p Value	p.adj
ENSMUSG00000025630	Hprt	-4.56458	0.000148237	0
ENSMUSG00000000290	Itgb2	2.04935	0.00124277	0.00387097
ENSMUSG00000018974	Sart3	-1.6721	0.000953827	0.005875
ENSMUSG00000076937	Iglc2	2.7459	0.00297947	0.00660465
ENSMUSG00000039703	Nploc4	-1.3787	0.00223393	0.0069375
ENSMUSG00000028108	Ecm1	1.4174	0.00114424	0.0071
ENSMUSG00000001741	Il16	1.08355	0.00141028	0.00764706
ENSMUSG00000005262	Ufd1	-1.85878	0.00450916	0.00780247
ENSMUSG00000076612	Ighg2c	2.15926	0.00360427	0.00807273
ENSMUSG00000037942	Crp	2.73545	0.00345347	0.00906122
ENSMUSG00000015854	Cd5l	1.98273	0.0054885	0.0096
ENSMUSG00000006574	Slc4a1	1.25481	0.00345066	0.0100816
ENSMUSG00000056054	S100a8	2.3503	0.00681653	0.0105106
ENSMUSG00000030116	Mfap5	-0.904318	0.00238605	0.0151429
ENSMUSG00000021474	Sfxn1	0.736218	0.00100711	0.015215
ENSMUSG00000032011	Thy1	-0.929208	0.00253778	0.0152793
ENSMUSG00000028495	Rps6	0.928126	0.00239159	0.0155596
ENSMUSG00000028034	Fubp1	0.743637	0.0019307	0.0157576
ENSMUSG00000025225	Nfkb2	-1.43277	0.00624348	0.0165614
ENSMUSG00000028776	Tinagl1	0.849555	0.00223568	0.0172759
ENSMUSG00000037601	Nme1	0.839774	0.00387311	0.0196178
ENSMUSG00000021190	Lgmn	1.34481	0.00894838	0.02
ENSMUSG00000018209	Stk4	1.20025	0.00764011	0.0201307
ENSMUSG00000002981	Clptm1	0.666129	0.00177099	0.0202632
ENSMUSG00000027649	Ctnnbl1	0.930397	0.00556913	0.0209341
ENSMUSG00000006356	Crip2	0.696326	0.00247956	0.0210602
ENSMUSG00000076672	Ighv3-6	1.89785	0.0134112	0.0211852
ENSMUSG00000040314	Ctsg	1.95413	0.0139005	0.0213171
ENSMUSG00000015143	Actn1	-1.50571	0.0120916	0.0219294
ENSMUSG00000034116	Vav1	0.786398	0.00409486	0.0224795
ENSMUSG00000046402	Rbp1	-1.06047	0.00880905	0.0261124
ENSMUSG00000009350	Mpo	2.48371	0.0192828	0.0262599
ENSMUSG00000030707	Coro1a	0.946841	0.00798648	0.0274737
ENSMUSG00000038884	A230050P20Rik	2.54379	0.0207262	0.0279144
ENSMUSG00000033307	Mif	-2.06042	0.0179922	0.0279563
ENSMUSG00000021938	Pspc1	-1.31954	0.0141447	0.0280198
ENSMUSG00000019832	Rab32	0.994112	0.00893567	0.0283979
ENSMUSG00000028217	Cdh17	-2.02088	0.0207228	0.0285411
ENSMUSG00000024026	Glo1	-1.87558	0.0200892	0.0286507
ENSMUSG00000052212	Cd177	2.47831	0.0290254	0.0357119
ENSMUSG00000026405	C4bp	1.45364	0.0225455	0.0365506
ENSMUSG00000001128	Cfp	1.20753	0.0182132	0.0366167
ENSMUSG00000042228	Lyn	0.831222	0.0113939	0.0366747
ENSMUSG00000062867	Impdh2	0.705064	0.00790067	0.0366992
ENSMUSG00000031402	Mpp1	0.854326	0.0131488	0.0398308
ENSMUSG00000056071	S100a9	1.45849	0.024276	0.0399375
ENSMUSG00000039361	Picalm	0.667664	0.00849224	0.0418277
ENSMUSG00000058952	Cfi	1.17643	0.023052	0.0442319
ENSMUSG00000026753	Ppp6c	-2.25403	0.0359345	0.0447168
ENSMUSG00000024610	Cd74	-1.12339	0.024484	0.0483024
ENSMUSG00000029371	Cxcl5	2.13977	0.0391997	0.0490429
ENSMUSG00000042284	Itga1	-1.12737	0.0251714	0.0490811
