# Supplementary material for: BRF1 accelerates prostate tumourigenesis and perturbs immune infiltration
Source: Oncogene. 2019 Nov 18;39(8):1797–806. doi: 10.1038/s41388-019-1106-x (PMC7033044; doi:10.1038/s41388-019-1106-x)
Supplement: Supplementary file 4 — Table S14 [file 41388_2019_1106_MOESM4_ESM.xlsx]

## Sheet: Sheet1
			Common				Unique for Proteomics				Unique for RNAseq
#	Maps	Total	p-value	FDR	In Data	Network Objects from Active Data	p-value	FDR	In Data	Network Objects from Active Data	p-value	FDR	In Data	Network Objects from Active Data
1	Role of IL-8 in melanoma	36	1.24959e-05	0.000691012	3	ITGB2, ITGAM, alpha-M/beta-2 integrin	0.0744183	0.456894	2	PKA-cat (cAMP-dependent), NF-kB	0.0432424	0.172605	3	IL-1 beta, IL8RB, MMP-2
2	Cell adhesion_IL-8 family-dependent cell migration and adhesion	40	1.72371e-05	0.000691012	3	ITGB2, alpha-M/beta-2 integrin, GCP2	1	1	0		0.0109385	0.068078	4	alpha-L/beta-2 integrin, GRO-3, GRO-1, IL8RB
3	Role of cell adhesion in vaso-occlusion in Sickle cell disease	43	2.14801e-05	0.000691012	3	ITGB2, ITGAM, alpha-M/beta-2 integrin	0.100886	0.475608	2	PKA-cat (cAMP-dependent), BCAM	3.45162e-06	0.000163262	8	IL-1 beta, alpha-L/beta-2 integrin, ITGAL, PSGL-1, PECAM1, P-selectin, iC3b, CD45
4	Immune response_CRTH2 signaling in Th2 cells	44	2.30337e-05	0.000691012	3	ITGB2, ITGAM, alpha-M/beta-2 integrin	0.426232	0.567529	1	14-3-3	1	1	0
5	Reactive oxygen and nitrogen species production in eosinophils in asthma	59	5.58783e-05	0.00134108	3	ITGB2, ITGAM, alpha-M/beta-2 integrin	1	1	0		0.00174409	0.0183323	6	ITGA4, CCR3, C3a, PTAFR, PI3K cat class IA, iNOS
6	Immune response_IL-5 signaling via PI3K, MAPK and NF-kB	76	0.000119236	0.00238471	3	ITGB2, ITGAM, alpha-M/beta-2 integrin	0.246299	0.567529	2	Lyn, NF-kB	0.00131757	0.0153879	7	Syk, Fc gamma RII beta, CSF2RB, PTAFR, PI3K cat class IA, MMP-9, MMP-2
7	Development_G-CSF-induced myeloid differentiation	30	0.000676487	0.00963463	2	ITGB2, ITGAM	0.315138	0.567529	1	PERM	0.0270312	0.1285	3	G-CSF receptor, CalDAG-GEFII, CCR2
8	Neutrophil adhesion and transendothelial migration in asthma	31	0.000722597	0.00963463	2	ITGAM, alpha-M/beta-2 integrin	1	1	0		0.000508434	0.00788489	5	alpha-L/beta-2 integrin, PSGL-1, L-selectin, PTAFR, P-selectin
9	Alternative complement cascade disruption in age-related macular degeneration	31	0.000722597	0.00963463	2	Properdin, alpha-M/beta-2 integrin	0.0571724	0.431243	2	CRP, Factor I	0.00438706	0.0363189	4	C3a, C3, C3b, iC3b
10	Cell adhesion_Cell-matrix glycoconjugates	38	0.0010867	0.0118549	2	Galectin-4, Stromelysin-1	0.380999	0.567529	1	ECM1	1.53719e-05	0.000447721	7	LYVE-1, Elastin, CCL8, L-selectin, Fibulin-2, MMP-9, Fibulin-1
